# Supplementary material for: Novel Sulfonate Derivatives Functionalized with Triazole–Hydrazone Moieties: Synthesis, Characterization, DFT, Targeting Brain Tumors via DNA Damage, Cytotoxicity, Migration Suppression, Antimicrobial Activity, and In Silico Study
Source: Molecules. 2026 Jun 30;31(13):2281. doi: 10.3390/molecules31132281 (PMC13362672; doi:10.3390/molecules31132281)
Supplement: Supplementary file 1 [file molecules-31-02281-s001.zip]

Archive with 1 entries (1 files):
- molecules-4375622-supplementary.pdf
